# Supplementary material for: Determinants of stunting among children under age five in Burundi: Evidence from the 2016–2017 Burundi Demographic and Health Survey (BDHS 2016–17)
Source: Food Sci Nutr. 2023 May 6;11(7):4100–12. doi: 10.1002/fsn3.3400 (PMC10345696; doi:10.1002/fsn3.3400)
Supplement: Supplementary file 1 — Appendix S1 [file FSN3-11-4100-s001.xlsx]

## Sheet: Tabelle1
Appendix S1 Description and analysis coding plan of the selected study variables
Variables	Description and Coding in BDHS 2016–17	Description and Coding in this study
Outcome variables
Stunting	HW70 - Height/ Age standard deviation (new WHO) Continuous: -600 – 600	Coded dichotomously:
		0= not stunted (600: -200; HAZ> -2 SD)
		1= stunted (-201: -600; HAZ< -2 SD)
Independent variables
Child characteristics
Child Age	HW1 - Child’s age in months	Coded categorical:
	Continuous: 0:59	0 = 0 - 11 months
		1 = 12 - 23 months
		2 = 24 - 35 months
		3 = 36 - 47 months
		4 = 48 - 59 months
Child Sex	B4 - Sex of child
	Categorical: 1 = male, 2 = female	Used same coding
Birth order	BORD - Birth order number
	Continuous: 0:20	Coded categorical:
		0 = first
		1 = second – fourth
		2 = fifth or higher
Size at birth	M18 - Size of child at birth
	Categorical:	Coded categorical:
	1 = very large	0 = larger than average (1 & 2)
	2 = larger than average
	3 = average	1 = average (3)
	4 = smaller than average	2 = smaller than average (4)
	5 = very small	3 = very small (5)
	8 = don’t know	8 = excluded
Fever	H22 - Had fever in last two weeks
	Categorical:	Used same coding
	0 = No
	1 = Yes
	8 = don’t know	8, 9 & NA = excluded
	9 = missing
	NA = not applicable
Diarrhoea	H11 - Had diarrhoea recently
	Categorical:	Coded dichotomously:
	0 = No	0 = no (0)
	1 = Yes, last 24 hours	1 = yes (1 & 2)
	2 = Yes, last two weeks
	8 = Don’t know	8, 9 & NA = excluded
	9 = missing
	NA = not applicable
Acute Respiratory Infection (ARI)	H31 - Had cough in last two weeks
	Categorical:	Coded dichotomously:
	0 = No	0 = no (H31: 0; H31B: 0; H31C: 1, 2)
	1 = Yes, last 24 hours	1 = yes (H31: 1,2 & H31B: 1 &
	2 = Yes, last two weeks	H31C: 3)
	8 = Don’t know
	9 = missing
	NA = not applicable
	&
	H31B - Short, rapid breaths
	Categorical:
	0 = No
	1 = Yes
	8 = don’t know
	9 = missing
	NA = not applicable
	&
	H31C - Problem in the chest or blocked or running nose
	Categorical:
	1 = chest only
	2 = nose only
	3 = both
	6 = other
	8 = don’t know
	9 = missing
	NA = not applicable
Breastfeeding	M4 - Duration of breastfeeding
	Categorical:	Coded categorical:
	93 = ever breastfed	0 = never breastfed (94)
	94 = never breastfed	1 = ever/ still breastfed (93 & 95)
	95 = still breastfeeding
	96 = breastfed until died
	97 = inconsistent	96, 97, 98, 99 & NA = excluded
	98 = don’t know
	99 = missing
	NA = not applicable
Place of delivery	M15 - Place of delivery
	Categorical:	Coded categorical:
	10 = Home	0 = home (10, 11, 12)
	11 = Respondent’s home	1 = health facility (20, 21, 22, 23, 24, 26, 30, 31, 32, 36, 41, 42 & 46)
	12 = Other home	96, 99 & NA = excluded
	20 = Public Sector
	21 = government hospital
	22 = regional hospital
	23 = district hospital
	24 = public health center
	26 = other public sector
	30 = private sector
	31 = registered hospital
	32 = registered health center
	36 = other registered health center
	41 = private hospital/ clinic
	42 = private health center
	46 = other private sector
	96 = other
	99 = missing
	NA = not applicable
Anaemia	HW57 - Anaemia level
	Categorical:	Coded categorical:
	1 = severe	0 = no anaemia (4)
	2 = moderate	1 = mild/ moderate anaemia (2 & 3)
	3 = mild	2 = severe anaemia (1)
	4 = not anaemic	9 & NA = missing
	9 = missing
	NA = not applicable
Slept under mosquito net	V460 - Children under 5 slept under mosquito bed net
	Categorical:	Coded categorical:
	0 = No	0 = none (0 & 3)
	1 = All children	1 = some children (2)
	2 = some children	2 = all children (1)
	3 = no net in household	9 & NA = excluded
	9 = missing
	NA = not applicable
Mother‘s characteristics
Marital status	V501 - Current marital status
	Categorical:	Coded categorical:
	0 = never in union	0 = never in union (0)
	1 = married	1 = married/ living with partner (1 & 2)
	2 = living with partner
	3 = widowed	3, 4, 5 = widowed, divorced, separated
	4 = divorced
	5 = no longer living together/ separated
	9 = missing	9 = excluded
Education	V106 - Highest educational level
	Categorical:	Coded categorical:
	0 = no education	0 = no education (0)
	1 = primary	1 = primary (1)
	2 = secondary	2 = secondary or higher (2 & 3)
	3 = higher
	9 = missing	9 = excluded
Work status	V731 - Respondent worked in the last 12 months
	Categorical:	Coded categorical:
	0 = no	0 = not working (0)
	1 = in the past year	1 = working in the past year (1)
	2 = currently working	2 = currently working (2 & 3)
	3 = have a job, but on leave last 7 days
	9 = missing	9 & NA = excluded
	NA = not applicable
Mother’s weight	V445 - Body Mass Index
	Continuous:	Coded categorical:
	1200:6000	0 = underweight (1200:1849)
	9998 = Flagged cases	1 = normal (1850:2499)
	9999 = Missing	2 = overweight (2500:6000)
	NA = Not applicable	9998, 9999 & NA = excluded
Mother’s size	V438 - Respondent’s height in centimeters
	Continuous:	Coded dichotomously:
	500:2500	0 = short stature (500:1449)
	9994 = not present	1 = normal stature (1450:2500)
	9995 = refused	9994, 9995, 9996, 9999 & NA = excluded
	9996 = other
	9999 = missing
	NA = not applicable
Age at first birth	V212 - Age of respondent at 1st birth
	Continuous:	Coded categorical:
	10:49:00	0 = under 18 (10:17)
	NA = not applicable	1 = 18 – 24 (18:24)
		2 = 25 – 49 (25:49)
		NA = excluded
Parity	V201 – Total children ever born
	Continuous:	Coded dichotomously:
	00:20:00	0 = one to four (0:4)
		1 = more than four (5:20)
Household’s characteristics
Sex of household head	V151 - Sex of household head
	Categorical:	Used same coding
	1 = male
	2 = female
Place of residence	V025 - Type of place of residence	Used same coding
	Categorical:
	1 = urban
	2 = rural
Region	V024 - Region
	Categorical:	Used same coding
	1 = Bubanza
	2 = Bujumbura Rural
	3 = Bururi
	4 = Cankuzo
	5 = Cibitoke
	6 = Gitega
	7 = Karusi
	8 = Kayanza
	9 = Kirundo
	10 = Makamba
	11 = Muramvya
	12 = Muyinga
	13 = Mwaro
	14 = Ngozi
	15 = Rutana
	16 = Ruyigi
	17 = Bujumbura Mairie
	18 = Rumonge
Wealth index	V190 - Wealth index combined
	Categorical:	Used same coding
	1 = poorest
	2 = poorer
	3 = middle
	4 = richer
	5 = richest
	NA = not applicable	NA = excluded
Source of drinking water	V113 - Source of drinking water
	Categorical:	Coded dichotomously:
	10 = piped water	0 = improved water (10, 11, 12, 13, 14, 20, 21, 30, 31, 40, 41, 52, 71)
	11 = piped into dwelling
	12 = piped to yard/ plot
	13 = piped to neighbor
	14 = public tab/ standpipe
	20 = tube well water
	21 = tube well or borehole
	30 = dug well (open/ protected)
	31 = protected well	1 = unimproved water (32, 42, 43, 51, 61, 62)
	32 = unprotected well
	40 = surface from spring
	41 = protected spring
	42 = unprotected spring
	43 = river/ dam/ lake/ ponds/ stream/ canal/ irrigation channel
	51 = rainwater
	61 = tanker truck
	62 = cart with small tank
	71 = bottled water	96, 97 & 99 = excluded
	96 = other
	97 = not a dejure resident
	99 = missing
Type of toilet facility	V116 - Type of toilet facility
	Categorical:	Coded dichotomously:
	10 = flush toilet	0 = improved toilet (10, 11, 12, 13, 20, 21, 22, 41,
	11 = flush to piped sewer system
	12 = flush to septic tank
	13 = flush to pit latrine	1 = unimproved toilet (14, 15, 23, 30, 31, 42, 43)
	14 = flush to somewhere else
	15 = flush, don’t know where
	20 = pit toilet latrine
	21 = ventilated improved pit latrine (VIP)
	22 = pit latrine with slab
	23 = pit latrine without slab/ open pit
	30 = no facility
	31 = no facility/ bush/ field
	41 = composting toilet
	42 = bucket toilet	96, 97 & 99 = excluded
	43 = hanging toilet/ latrine
	96 = other
	97 = not a dejure resident
	99 = missing
